# Supplementary material for: A Candidate Therapeutic Monoclonal Antibody Inhibits Both HRSV and HMPV Replication in Mice
Source: Biomedicines. 2022 Oct 8;10(10):2516. doi: 10.3390/biomedicines10102516 (PMC9599547; doi:10.3390/biomedicines10102516)
Supplement: Supplementary file 1 [file biomedicines-10-02516-s001.zip]

Archive with 1 entries (1 files):
- biomedicines-1939172-supplementary.pdf
